# Supplementary material for: Lysosome-related organelles employ divergent mechanisms to modulate cytosolic zinc homeostasis
Source: PLoS Genet. 2026 Jun 22;22(6):e1012199. doi: 10.1371/journal.pgen.1012199 (PMC13286216; doi:10.1371/journal.pgen.1012199)
Supplement: S1 Table — (XLSX) [file pgen.1012199.s007.xlsx]

## Sheet: Sheet1
Table S1. Table of Caenorhabditis elegans strains used in this study
Stain ID	Genotype	Type	Note	Source
HUS9682	cdf-2(ycx218[cdf-2::mNG::LoxP::3xflag]) X.	Knock in	Endogenous expression	This study
HUS10740	ycxSi5[Pvha-6::gfp::glo-1] I.	Single copy integrant	Overexpression	This study
HUS10873	glo-1(yq788[gfp::glo-1]) X.	Knock in	Endogenous expression	Laboratory of Yang Chonglin
HUS9683	cdf-2(ycx220[cdf-2::wrmScarlet::LoxP::3xflag]) X.	Knock in	Endogenous expression	This study
HUS10880	cdf-2(ycx218[cdf-2::mNG::LoxP::3xflag]) X; ycxEx3088[Pvha-6::mCherry::P2A::glo-1::3xflag] .	Extrachromosomal array	Overexpression	This study
HUS10881	cdf-2(ycx218[cdf-2::mNG::LoxP::3xflag]) X; ycxEx3089[Pvha-6::mCherry::P2A::glo-1(Q71L)::3xflag].	Extrachromosomal array	Overexpression	This study
HUS10882	ycxSi5[Pvha-6::gfp::glo-1] I; ycxEx3090[Pvha-6::glo-3::P2A::mCherry].	Extrachromosomal array	Overexpression	This study
HUS10825	ycxEx3091[Pvha-6::ccz-1::gfp].	Extrachromosomal array	Overexpression	This study
HUS10826	ycxSi5[Pvha-6::gfp::glo-1] I; ycxEx3092[Pvha-6::ccz-1::P2A::mCherry].	Extrachromosomal array	Overexpression	This study
HUS10827	ycxSi5[Pvha-6::gfp::glo-1] I; ycxEx3093[Pvha-6::ccz-1(Y54A;Y139A;Y154A;Y217A;Y247A;Y326A;Y415A;Y503A)::P2A::mCherry].	Extrachromosomal array	Overexpression	This study
HUS10828	ycxIs544[Pcdf-2::gfp].	Integrated array	Overexpression	This study
HUS10829	ycxIs544[Pcdf-2::gfp]; cdf-2(tm788) X.	Integrated array	Overexpression	This study
HUS10830	ycxIs544[Pcdf-2::gfp]; glo-1(zu391) X.	Integrated array	Overexpression	This study
FX00788	cdf-2(tm788) X.	Mutant	Loss of CDF-2	National Bioresource Project, Japan (NBRP)
JJ1271	glo-1(zu391) X.	Mutant	Loss of GLO-1	Caenorhabditis Genetics Center (CGC)
GH383	glo-3(zu446) X.	Mutant	Loss of GLO-3	Caenorhabditis Genetics Center (CGC)
HUS10551	ycxEx3094[Pvha-6::cdf-3::gfp]	Extrachromosomal array	Overexpression	This study
HUS10842	ycxEx3095[Pvha-6::cdf-4::gfp]	Extrachromosomal array	Overexpression	This study
HUS10883	ycxEx3107[Pvha-6::slc-30A5::gfp + Pvha-6::MANS::rfp].	Extrachromosomal array	Overexpression	This study
HUS10884	ycxEx3108[Pvha-6::slc-30A5::gfp + Pvha-6::wrmScarlet::sec-23].	Extrachromosomal array	Overexpression	This study
HUS10885	ycxEx3109[Pvha-6::gfp::toc-1 + Pvha-6::MANS::rfp].	Extrachromosomal array	Overexpression	This study
HUS10886	ycxEx3110[Pvha-6::gfp::toc-1 + Pvha-6::wrmScarlet::sec-23].	Extrachromosomal array	Overexpression	This study
HUS10887	ycxEx3111[Pvha-6::ttm-1A::gfp + Pvha-6::LAAT-1-mCherry].	Extrachromosomal array	Overexpression	This study
HUS10249	slc-30A9(ycx223[slc-30A9::mNG::LoxP::3xflag]) III.	Knock in	Endogenous expression	This study
HUS10253	ycxSi2[Pvha-6::tomm-20::wrmScarlet] II.	Single copy integrant	Overexpression	This study
HUS10906	slc-30A9(ycx223[slc-30A9::mNG::LoxP::3xflag]) III; ycxSi2[Pvha-6::tomm-20::wrmScarlet] II.	Extrachromosomal array	Overexpression	This study
HUS10888	ycxEx3112[Pvha-6::K07G5.5::gfp + Pvha-6::mCherry::TRAM].	Extrachromosomal array	Overexpression	This study
HUS10889	ycxEx3113[Pvha-6::R02F11.3::gfp + Pvha-6::Tubby-PH::mCherry].	Extrachromosomal array	Overexpression	This study
HUS10890	ycxEx3114[Pvha-6::F56C9.3::gfp + Pvha-6::Tubby-PH::mCherry].	Extrachromosomal array	Overexpression	This study
HUS10891	ycxEx3115[Pvha-6::F41C6.7::gfp + Pvha-6::Tubby-PH::mCherry].	Extrachromosomal array	Overexpression	This study
HUS10892	ycxEx3116[Pvha-6::PDB1.1::gfp + Pvha-6::LAAT-1-mCherry].	Extrachromosomal array	Overexpression	This study
HUS10893	ycxEx3117[Pvha-6::sur-7::gfp + Pvha-6::mCherry::TRAM].	Extrachromosomal array	Overexpression	This study
HUS10727	cdf-3(ycx221[cdf-3::mNG::LoxP::3xflag]) IV.	Knock in	Endogenous expression	This study
HUS10739	cdf-4(ycx222[cdf-4::mNG::LoxP::3xflag]) X.	Knock in	Endogenous expression	This study
HUS10843	cdf-3(ycx221[cdf-3::mNG::LoxP::3xflag]) IV; cdf-2(ycx220[cdf-2::wrmScarlet::LoxP::3xflag]) X.	Knock in	Endogenous expression	This study
HUS10845	cdf-3(ycx221[cdf-3::mNG::LoxP::3xflag]) IV; ycxEx3118[Pvha-6::cpl-1::mCherry].	Extrachromosomal array	Overexpression	This study
HUS10846	cdf-4(ycx222[cdf-4::mNG::LoxP::3xflag]) X; cdf-2(ycx220[cdf-2::wrmScarlet::LoxP::3xflag]) X.	Knock in	Endogenous expression	This study
HUS10848	cdf-4(ycx222[cdf-4::mNG::LoxP::3xflag]) X; ycxEx3118[Pvha-6::cpl-1::mCherry].	Extrachromosomal array	Overexpression	This study
GH378	pgp-2(kx48) I.	Mutant	Loss of PGP-2	Caenorhabditis Genetics Center (CGC)
HUS10844	cdf-3(ycx221[cdf-3::mNG::LoxP::3xflag]) IV; ycxEx3119[Pvha-6::LAAT-1::mCherry].	Extrachromosomal array	Overexpression	This study
HUS10894	cdf-3(ycx221[cdf-3::mNG::LoxP::3xflag]) IV; ycxEx3119[Pvha-6::LAAT-1::mCherry]; glo-1(zu391) X.	Extrachromosomal array	Overexpression	This study
HUS10895	cdf-3(ycx221[cdf-3::mNG::LoxP::3xflag]) IV; ycxEx3119[Pvha-6::LAAT-1::mCherry]; glo-3(zu446) X.	Extrachromosomal array	Overexpression	This study
HUS10896	cdf-3(ycx221[cdf-3::mNG::LoxP::3xflag]) IV; ycxEx3119[Pvha-6::LAAT-1::mCherry]; pgp-2(kx48) I.	Extrachromosomal array	Overexpression	This study
HUS10847	cdf-4(ycx222[cdf-4::mNG::LoxP::3xflag]) X; ycxEx3119[Pvha-6::LAAT-1::mCherry].	Extrachromosomal array	Overexpression	This study
HUS10897	cdf-4(ycx222[cdf-4::mNG::LoxP::3xflag]) X; ycxEx3119[Pvha-6::LAAT-1::mCherry]; glo-1(zu391) X.	Extrachromosomal array	Overexpression	This study
HUS10898	cdf-4(ycx222[cdf-4::mNG::LoxP::3xflag]) X; ycxEx3119[Pvha-6::LAAT-1::mCherry]; glo-3(zu446) X.	Extrachromosomal array	Overexpression	This study
HUS10899	cdf-4(ycx222[cdf-4::mNG::LoxP::3xflag]) X; ycxEx3119[Pvha-6::LAAT-1::mCherry]; pgp-2(kx48) I.	Extrachromosomal array	Overexpression	This study
HUS10900	cdf-3(ycx225) IV.	Mutant	Loss of CDF-3	This study
HUS10901	ycxIs544[Pcdf-2::gfp]; cdf-3(ycx225) IV.	Integrated array	Overexpression	This study
HUS10902	ycxIs544[Pcdf-2::gfp]; cdf-2(tm788) X; cdf-3(ycx225) IV.	Integrated array	Overexpression	This study
HUS10903	cdf-2(tm788) X; cdf-3(ycx225) IV.	Mutant	Loss of CDF-2 and CDF-3	This study
HUS4147	ycxIs327[Pvha-6::gfp].	Integrated array	Overexpression	This study
HUS10859	ycxEx3120[Pvha-6::glo-1::gfp].	Extrachromosomal array	Overexpression	This study
VS17	hjIs9 [ges-1p::glo-1::gfp + unc-119(+)].	Integrated array	Overexpression	Caenorhabditis Genetics Center (CGC)
HUS10905	ycxEx3133[Pvha-6::glo-3::gfp].	Extrachromosomal array	Overexpression	This study
HUS10860	ycxSi5[Pvha-6::gfp::glo-1] I; ycxEx3121[Pvha-6::ccz-1(Y54E)::P2A::mCherry].	Extrachromosomal array	Overexpression	This study
HUS10861	ycxSi5[Pvha-6::gfp::glo-1] I; ycxEx3122[Pvha-6::ccz-1(Y139E)::P3A::mCherry].	Extrachromosomal array	Overexpression	This study
HUS10862	ycxSi5[Pvha-6::gfp::glo-1] I; ycxEx3123[Pvha-6::ccz-1(Y154E)::P4A::mCherry].	Extrachromosomal array	Overexpression	This study
HUS10863	ycxSi5[Pvha-6::gfp::glo-1] I; ycxEx3124[Pvha-6::ccz-1(Y217E)::P5A::mCherry].	Extrachromosomal array	Overexpression	This study
HUS10864	ycxSi5[Pvha-6::gfp::glo-1] I; ycxEx3125[Pvha-6::ccz-1(Y247E)::P6A::mCherry].	Extrachromosomal array	Overexpression	This study
HUS10865	ycxSi5[Pvha-6::gfp::glo-1] I; ycxEx3126[Pvha-6::ccz-1(Y326E)::P7A::mCherry].	Extrachromosomal array	Overexpression	This study
HUS10866	ycxSi5[Pvha-6::gfp::glo-1] I; ycxEx3127[Pvha-6::ccz-1(Y415E)::P7A::mCherry].	Extrachromosomal array	Overexpression	This study
HUS10867	ycxSi5[Pvha-6::gfp::glo-1] I; ycxEx3128[Pvha-6::ccz-1(Y503E)::P7A::mCherry].	Extrachromosomal array	Overexpression	This study
HUS10849	cdf-3(ycx221[cdf-3::mNG::LoxP::3xflag]) IV; glo-1(zu391) X.	Extrachromosomal array	Overexpression	This study
HUS10850	cdf-3(ycx221[cdf-3::mNG::LoxP::3xflag]) IV; glo-3(zu446) X.	Extrachromosomal array	Overexpression	This study
HUS10851	cdf-3(ycx221[cdf-3::mNG::LoxP::3xflag]) IV; pgp-2(kx48) I.	Extrachromosomal array	Overexpression	This study
HUS10852	cdf-4(ycx222[cdf-4::mNG::LoxP::3xflag]) X; glo-1(zu391) X.	Extrachromosomal array	Overexpression	This study
HUS10853	cdf-4(ycx222[cdf-4::mNG::LoxP::3xflag]) X; glo-3(zu446) X.	Extrachromosomal array	Overexpression	This study
HUS10854	cdf-4(ycx222[cdf-4::mNG::LoxP::3xflag]) X; pgp-2(kx48) I.	Extrachromosomal array	Overexpression	This study
HUS10868	ycxEx3129[Pvha-6::cdf-3(LLPL16AAPAA)::gfp].	Extrachromosomal array	Overexpression	This study
HUS10869	ycxEx3130[Pvha-6::cdf-3(Y40A)::gfp].	Extrachromosomal array	Overexpression	This study
HUS10870	ycxEx3131[Pvha-6::cdf-3(LL56AA)::gfp].	Extrachromosomal array	Overexpression	This study
HUS10871	ycxEx3132[Pvha-6::cdf-3(L317A)::gfp].	Extrachromosomal array	Overexpression	This study
HUS10743	cdf-4(ycx137) X.	Mutant	Loss of CDF-4	This study
HUS10872	ycxIs544[Pcdf-2::gfp]; cdf-4(ycx137) X.	Integrated array	Overexpression	This study
HUS10906	rab-7(ycx229).	Mutant	Loss of RAB-7	This study
HUS10907	cdf-2(ycx218[cdf-2::mNG::LoxP::3xflag]) X; rab-7(ycx229).	Knock in	Endogenous expression	This study
