# Supplementary material for: Lysosome-related organelles employ divergent mechanisms to modulate cytosolic zinc homeostasis
Source: PLoS Genet. 2026 Jun 22;22(6):e1012199. doi: 10.1371/journal.pgen.1012199 (PMC13286216; doi:10.1371/journal.pgen.1012199)
Supplement: S2 Table — (XLSX) [file pgen.1012199.s008.xlsx]

## Sheet: sgRNAs
Table S2. List of DNA sequences
Gene / Genome loci	Type	Strain	sgRNA sequence (from 5' to 3')
cdf-2	Knock in	cdf-2(ycx218[cdf-2::mNG::LoxP::3xflag]) X and cdf-2(ycx220[cdf-2::wrmScarlet::LoxP::3xflag]) X.	ATTTCCCAACAAAATAAGGA
			TGCGATTTCCCAACAAAATA
cdf-3	Knock in	cdf-3(ycx221[cdf-3::mNG::LoxP::3xflag]) IV.	CATTGCGATTATGAGTGTGA
cdf-4	Knock in	cdf-4(ycx222[cdf-4::mNG::LoxP::3xflag]) X.	AATTGGTTCGTACTCATCCA
			CTTCTCCCTTGAACATCCCC
slc-30A9	Knock in	slc-30A9(ycx223[slc-30A9::mNG::LoxP::3xflag]) III.	AGAAATCACGAAAAAGCATC
			ACAAGGCTTCTAGATCGACG
glo-1	Knock in	glo-1(yq788[gfp::glo-1]) X.	GATCATAAGCTGAGCTGCTA
ttTi4348	Single copy integrant	ycxSi5[vha-6p::gfp::glo-1] I.	GAAATCGCCGACTTGCGAGG
ttTi5605	Single copy integrant	ycxSi2[Pvha-6::tomm-20::wrmScarlet] II.	GATATCAGTCTGTTTCGTAA
cdf-3	Mutant	cdf-3(ycx225) IV.	CTTCCAGCACGAACAAAGCA
			GCACGAACAAAGCACGGATC
cdf-4	Mutant	cdf-4(ycx137) X.	TTACGAATGCGAGGGATATC
			TGCGAGGGATATCTGGTTGC
rab-7	Mutant	rab-7(ycx229).	TTTGAGCAGCGCCTTCTTTC
			GTGATCATTCTCGGAGATTC
			TTTCTCCTTCAGGCAACGAT

## Sheet: RNAi sequences
Table S2. List of DNA sequences
RNAi	Sequence (from 5' to 3')
glo-1	ATGGCAGCACTCACAAATAACGATAAAATTTCCTACAAAGTGTTGGTAATTGGTGATCCAGGTGTCGGTAAAACATCTATTATTCGTCGATTTGTTCATAATGTGTTTTCGTCAAATTACAAAACGACAATCGGTGTTGACTTTGCTCTCAAAATCCTGCCTGTCGACGAGAACACAGTTGTTCATCTTCAAATCTGGGATATTTCAGGCCAAGACCGATATGGGGTCATGACCAGAGTCTATTACAAAGATGCACATGCAGCTATTATAGTTTTGGATTCAACAAGGGAACGCACTATCGAAGGTGCTTTACGCTGGAAGACTGATTTGGATCAAAAAGTGACACTGGCCGATGGATCGCCAGTTCCAGCAATTTTACTTGCAAACAAGTGTGATATC…
glo-3	ATGTTTGGTTATGTTGTTGTTAATGAACAAAATTCAATTGTTTTTCTTGATGGGAATGAAGAATTCAAGACTATTTTTCAAAGCTTAATTCAATCTGAAATTACAAGCAGAAAATCTGACCTAGATTCTGCATCAAGTGGAGTTGGAAGTTCTACGTGTACAGAAGAACAAGAATCATCGTTAGATCACTTCAAGAAGCCTAATGTTGTATTTAATTCATCTGAAATTTCACATATTCTTCTCCCCTTAATACTTCTGTACAGGTCGACGAGTGAAAAAACAAAAGATCCCATCACTGAGATGTCTTCACAATTTGGAACAATATCAATTTCAAAGTTTTATCACAATTATCTAGTGTTGGTGTTTGCCAATGACGATCGCAAGCGAATCGAAGTCTCT…
ccz-1	ATGGAGTCGATTGCAAATCCATTGTATTTCTTCTCCAACTTGTCATTAAACCCGCCATCCTGCTCTAATGTGGTCAGATTCATTGATGTCCTTGAATTCTTTTTCGTGGCGCATCCATTATCAGGACGAAAAGAAGGCGAAGAACATAATCGTGTGATGTATTTTCATCCGAAAGGCGAGCAATTAGAGAGACAGACCGAAATAACAGGATTCGCAGAAGCCGTTGTTAACTTTACAGAAAATTTCTTGAGCACCTCCCGTCGGGAAATCAGTGAAAGAATTAGTGAAAATGAAGATGGTTTCGATTTCCGAACTGTGACGACGCAGAGAACAGAGCACGTTTATATTCGTACAGAAGACGATCAATTTATTCTTGGAGTATCAATTTCTAAACAATTA…
ccz-1 3'UTR	taatattcatattttcccatgcatgtgtgccaaaattttgtgatatttgcctataattcaattccgttgccttgtacttttatatcttattcaattttttctacagatctatatttatataaagcttttcaatttt
mdt-15	ATGAGCGAAGAGGATTGGCCTTCGCCGAAATTTCGAGAGCATGTTATTCAGAGACTTGAGCCTGAGTTGGCGAGAAACCGGCAGAATGCCCCAAATTTACCAGTACCCGGTGACGCGAGGCAGGTCGAAGAATATGTGTTCGCAAAGTGTATGTCGAAGGACGAATATATGAGGACGATCGCAAAAGTGATTAATGCTATCAATTGTAATAGTAAATCAGCGGCAGTGCCTTCCGTGTTACAACCATCACAGTTTCATAGTCCGCCGTGTACGACAGCAGCTCTATTAGGAAACACTCCGGCTGGCGGAACACCCGGATATCGAGCTCCTGTGCCTCCAGATCCACAACCAACATCAGCTCAGGCAAGAAATCCACCTGTTACCGTAGCAACAACACAG…

## Sheet:  ycx225 and ycx137 sequences
Table S2. List of DNA sequences
Mutant	Sequence (from 5' to 3')
	orange: upstream and downstream homologous arms blue:LoxP green: 3xflag red: stop codon cassette
cdf-3(ycx225)	gcgaagaggataccgcccgtcttttgggggcaaaacagagaaggggaagacgttttgtttcgaggagagcatgataaaaaatgttgaattgaaatggctgaaattgagatggaaatcggggaaaatgagcgaaattcaaaaaaaaaacgataattccttatttcagctgggaacggaaggtttttttttctaaaaactttggagctctaaaaacttgcgaaggttcctctcggaactttcaaaatttagaaaaaattccaaaatattgtgttgcctggggcttttgttcgagtaaatatttggaatgagagctttagcttggatgactttcatgacaagacccatagacacttcaaagctgaggaatctgtaaatctgagcttgcttagacttgaaaaa…
cdf-4(ycx137)	ataatcataattaccgtttgcaaggttatacaatatttcattgaataaaatcattttttgtatgtaaaaagacaataagaacaataaaacagatacaattttttttaaaacatacttatgtgactggaatacaagtttttattatttgaaaaatacattttcaaatagcaaacaccttgaaatttttccattgagaaacctcaacaatttttaacctctttgctcaattaagcatttgtttgaaaacatcgataaagaacttcaaacaatgaaaacacaagtcaggccttataaagatgcacaatacaaaaatattgtagtctctagtcaatcagactatcagagacatcaaaataattggtcaactgattagacattctggtttcatcattgttgtgc…
