# Supplementary material for: Lysosome-related organelles employ divergent mechanisms to modulate cytosolic zinc homeostasis
Source: PLoS Genet. 2026 Jun 22;22(6):e1012199. doi: 10.1371/journal.pgen.1012199 (PMC13286216; doi:10.1371/journal.pgen.1012199)
Supplement: S3 Table — (XLSX) [file pgen.1012199.s009.xlsx]

## Sheet: Fig1
Table S3. Raw numerical data
Fig1A'. Average diameter
ZnSO4 (μM)	Ctrl(RNAi)																								glo-1(RNAi)
0	2.07086	1.9991	1.63125	1.50644	1.21129	1.67954	1.55722	1.928	2.03679	1.6574	1.51129	2.25844	1.48972	1.85033	1.81492	1.704	1.74014	1.50925	1.3968	1.46333	1.15383	1.82525	1.51023	1.64637	2.14667	2.06857	1.402	1.54329	1.29615	1.825	1.83871	1.27633	1.20214	1.50483	1.904	1.65925	1.39615	1.37633	2.38222	1.9755	2.0265	1.77529	1.49829	2.083	1.7784	1.40235	1.57217	1.74513
200	2.15624	2.60996	2.16536	2.52119	2.38591	2.35506	2.37067	2.37791	2.18417	2.62286	2.43144	2.6205	2.15575	2.75873	2.48422	2.3922	2.07586	2.33263	2.10259	2.52783	2.41294	2.16325	2.51436	2.09306	2.3775	2.3258	3.2085	1.55842	2.93833	1.90475	3.02633	3.174	2.23567	2.20317	2.4042	2.8074	2.302	2.0654	2.72914	1.8036	2.24391	2.65362	2.81327	2.5169	1.89	2.471	3.251	1.70319
Fig1A'. Number
ZnSO4 (μM)	Ctrl(RNAi)																								glo-1(RNAi)
0	7	14	8	14	10	9	13	9	10	15	7	8	10	8	13	9	8	10	14	6	10	6	13	6	9	8	6	3	8	2	4	7	3	7	4	7	7	13	6	12	4	4	5	7	7	7	9	4
200	30	24	32	26	33	30	24	22	21	20	34	22	23	29	30	20	26	20	24	29	30	19	23	19	16	5	13	9	4	6	5	6	8	4	8	13	12	4	5	11	5	8	10	10	11	7	5	12
Fig1B'. Total intensity of GFP-GLO-1SC
ZnSO4 (μM)
0	16519	16988	19106	14939	20170	22898	23489	15061	15249	25027	9857	11420	13675	19303	14422	25152	8858	10890	12683	26821	5546	7295	7911	8783
50	16176	20535	24390	28579	14136	30817	16322	19024	24091	20029	22854	23200	25869	11028	11516	17280	26862	27004	27639	31986	9694	12511	21171	6471
100	27379	35994	17686	19144	23910	43563	29040	29163	54292	26663	32940	40010	49824	22679	49167	26183	32842	46539	20244	25846	36003	37352	38435	44161
150	22510	25459	48868	39281	50543	52549	67870	24158	31970	57276	59234	74595	27537	54404	36639	25072	33620	37504	40506	45237	45416	35224	40211	44534
200	48901	49203	72314	36465	42313	62175	108721	46536	34623	49162	53535	54100	41025	63157	70088	40902	47017	48558	49803	51839	69444	73586	100185	103762
Fig1C'. Total intensity of GFP-GLO-1SC
Time (h)
0	8684	21993	22154	19920	18569	21660	25932	26898	13531	17010	27600	27639	6900	7758	12911	15086	23074	9928	19007	10619	11526	14849	16071	18586
4	35024	39621	40239	49818	28816	32132	33090	34935	26213	31017	33113	38663	46834	26916	29491	27503	31106	30978	31287	33211	28100	39397	42876	51272
8	31909	25741	25951	26754	38898	29201	32283	38954	47040	36729	43035	33313	43430	34384	34494	36085	43689	45981	45994	47142	53029	58088	59097	60784
12	50596	35294	37773	78660	45897	58181	68285	50571	59798	60828	61648	82765	86804	36594	41762	46677	49729	72914	83442	47695	70552	52163	55942	65422
24	69548	79585	80295	89886	97874	106718	111010	42161	67888	92657	54145	58300	61589	77737	80089	101417	52826	61368	63526	64427	69688	72212	55569	75999
Fig1D. Relative expression of glo-1 mRNA
ZnSO4 (μM)
0	0.948457	1.11195	0.94819
100	1.51299	1.82602	1.73471
200	2.14663	2.19733	1.94631
Fig1E'. Total intensity of GFP-GLO-1KI
ZnSO4 (μM)
0	6556	9199	10048	13754	5303	6028	6929	8612	4485	5453	6491	7337	5341	6567	6763	8557	7697	4641	6213	6379	9632	7248	9775	9975
200	18939	25732	29651	31913	32407	39660	40077	41629	20481	24363	28085	30999	33010	30708	45776	23269	27938	44533	50570	36464	38285	42867	45728	46574
Fig1F. Line scan profiles with 0 μM ZnSO4
Distance (μm)	0	0.148794	0.297632	0.446425	0.595219	0.744057	0.89285	1.04164	1.19048	1.33927	1.48807	1.63691	1.7857	1.93449	2.08333	2.23212	2.38092	2.52976	2.67855	2.82734	2.97618	3.12498	3.27377	3.42261	3.5714	3.72019	3.86903	4.01783	4.16662	4.31546	4.46425	4.61304	4.76188	4.91068	5.05947	5.20831	5.3571	5.50589	5.65473	5.80352	5.95232	6.10116	6.24995	6.39874	6.54758	6.69637	6.84517	6.99401	7.1428
GFP-GLO-1SC	61.6357	61.7495	61.899	62.1266	62.4268	62.6354	62.6642	62.9309	63.2593	63.8127	64.396	64.6911	65.036	65.453	65.8556	66.3251	66.8587	67.433	68.1549	68.9583	69.6732	70.533	71.4735	71.9807	72.6194	73.0162	73.6539	74.3232	74.9097	75.6955	76.3272	77.0656	77.9532	78.6229	79.4297	80.4839	81.6063	82.6723	83.6757	84.9494	85.5474	86.1083	86.384	86.927	87.6742	88.25	88.4369	88.7978	89.2425
Nile Red	5	5	5	5	5	5	5.013	5.229	5.273	5.573	6.268	7.013	7.594	8.264	9.045	10.411	12.199	14.315	16.477	18.828	21.159	23.535	25.954	28.475	31	33.495	36.227	39.485	42.908	45.691	49.213	53.142	56.902	60.746	64.39	68.396	72.603	76.68	80.4	83.63	87.031	90.454	93.572	96.186	98.759	101.759	105.643	109.252	112.86
Fig1F. Line scan profiles with 200 μM ZnSO4
Distance (μm)	0	0.148794	0.297632	0.446425	0.595219	0.744057	0.89285	1.04164	1.19048	1.33927	1.48807	1.63691	1.7857	1.93449	2.08333	2.23212	2.38092	2.52976	2.67855	2.82734	2.97618	3.12498	3.27377	3.42261	3.5714	3.72019	3.86903	4.01783	4.16662	4.31546	4.46425	4.61304	4.76188	4.91068	5.05947	5.20831	5.3571	5.50589	5.65473	5.80352	5.95232	6.10116	6.24995	6.39874	6.54758	6.69637	6.84517	6.99401	7.1428
GFP-GLO-1SC	87.8131	88.0195	88.3522	88.9204	89.4929	90.3264	90.8089	91.0154	91.1185	91.6179	92.0133	92.3459	92.8047	93.0112	93.3438	94.374	95.4609	96.0001	96.8299	98.2224	99.4268	100.729	102.595	105.091	107.729	110.015	112.54	115.922	119.948	123.091	126.654	131.421	136.358	141.238	145.632	149.538	153.722	158.075	162.402	166.568	170.153	172.385	174.792	177.345	178.908	180.331	180.849	181.184	180.913
Nile Red	36.0209	37.3515	38.8068	39.7684	40.6098	41.3501	42.1744	43.2831	43.9483	44.1443	44.1632	44.3648	44.9833	45.6031	45.4847	45.2253	45.6444	46.2796	46.3454	46.5653	46.5161	46.7984	47.0049	47.3375	47.7963	48.0028	48.2882	48.0551	47.8486	47.3062	47	46.7252	46.1828	45.9762	45.5356	44.811	44.0376	43.3104	43	42.5697	41.5761	41.0293	40.5439	40.0635	39.6562	38.9825	38.5481	37.4784	36.1297
Fig1G'. Pearson's coefficient of GLO-1 with CDF-2
ZnSO4 (μM)
0	0.287	0.268	0.309	0.136	0.225	0.367	0.197	0.069	0.326	0.293	0.185	0.237	0.19	0.261	0.167	0.195	0.23	0.239
200	0.501	0.491	0.559	0.633	0.461	0.765	0.499	0.437	0.594	0.69	0.753	0.477	0.663	0.547	0.631	0.841	0.826	0.827
Fig1H' Average diameter of CDF-2
ZnSO4 (μM)	Ctrl																								mCherry-P2A-GLO-1 OE																								mCherry-P2A-GLO-1(Q71L) OE
0	1.72699	1.66907	1.77	1.73945	1.79306	1.71936	1.75618	1.65255	1.71651	1.73243	1.62688	1.63912	1.69016	1.5128	1.59958	1.70792	1.6975	1.76558	1.5245	1.50031	1.60146	1.48613	1.72612	1.72293	1.77764	1.63217	1.61205	1.57715	1.6032	1.6568	1.58842	1.59088	1.54988	1.74971	1.60385	1.64416	1.72204	1.68612	1.57092	1.59664	1.65123	1.72104	1.69887	1.57368	1.5928	1.66385	1.62043	1.62252	1.4638
200	2.23129	2.02671	2.23419	2.01668	2.23274	2.07061	2.01456	2.232	2.22664	2.0787	2.22308	2.23627	2.23224	2.01658	2.22612	2.23775	2.21802	2.23588	2.22311	2.02025	2.18347	2.18778	2.21671	2.01158	2.07119	2.12194	2.13048	2.13778	2.14907	2.13577	2.07688	2.16255	2.20086	2.15571	2.07125	2.2355	2.02214	2.16255	2.12194	2.21535	2.14447	1.93515	2.14767	2.15468	2.16585	2.21543	2.12135	2.20069	1.27898
Fig1H' Number of CDF-2
ZnSO4 (μM)	Ctrl																								mCherry-P2A-GLO-1 OE																								mCherry-P2A-GLO-1(Q71L) OE
0	7	6	5	8	7	7	9	7	10	12	12	8	5	5	8	10	7	11	9	6	8	8	11	12	7	7	9	10	12	6	8	11	14	9	11	8	11	11	13	9	14	11	7	10	13	13	8	12	14
200	30	26	22	32	26	32	23	18	36	29	29	33	22	29	21	28	33	31	32	30	31	30	23	29	22	27	29	27	30	36	33	36	36	26	33	30	29	40	29	25	33	35	25	29	30	26	22	25	92
[truncated: 191 more columns]

## Sheet: Fig2
Fig2A'. Total intensity of GFP-GLO-1SC
ZnSO4 (μM)	Ctrl(RNAi)																								glo-3(RNAi)																								ccz-1(RNAi)
0	14967	20547	23044	24369	25966	18777	19334	16769	18133	20581	23968	26480	18389	21234	22765	24483	27756	16057	19672	28469	14581	19818	19825	20577	10877	14948	18737	19477	23427	23800	26220	30865	17702	21091	22158	13141	15881	19144	17096	20505	21773	22394	16180	17195	19677	26177	20960	25303	15064
200	44281	65905	40330	55468	67837	88125	42487	43263	57115	45909	64387	72747	95452	104806	43192	82111	90812	53847	61918	79048	84191	46877	50503	71251	881	1271	2847	3035	4428	647	785	1258	1717	2219	711	639	936	1274	1295	1400	1581	2419	4444	5439	7242	404	729	605	2165
Fig2B. Relative expression of glo-3 mRNA
ZnSO4 (μM)
0	1.25032	1.4259	0.560903
100	2.30612	1.94195	2.08891
200	6.51388	6.18418	6.34058
Fig2C. Relative expression of ccz-1 mRNA
ZnSO4 (μM)
0	0.916198	1.07252	1.01767
100	1.14593	1.01973	1.01278
200	0.733878	0.741619	0.701824
Fig2D'. Total intensity of GFP-GLO-1SC
WT	18684	20403	20108	19724	21600	25300	19960	22844	25139	21882	23284	23629	21602	22275	19532	21630	23460	21529	20439	22059	21392	24001	24328	20687
mCherry- P2A- GLO-3	59981	104362	79626	136612	81085	65609	117502	76927	98457	64180	100051	74325	104649	122104	106120	67428	96841	70427	91670	75790	89118	93504	84768	72298
Fig2E'. Relative protein experssion level
	0 μM ZnSO4			200 μM ZnSO4
p-Tyr	1	1	1	1.86241	2.66112	1.72523
p-Ser	1	1	1	0.896782	1.42072	1.03884
p-Thr	1	1	1	1.21638	1.27068	1.08182
Fig2G'. Total intensity of GFP
	Ctrl(RNAi)																								ccz-1 3'UTR(RNAi)
WT	77418	59639	68341	53912	67907	74415	64645	61953	59897	57672	71445	55265	72693	67516	67579	63294	82817	73523	54491	72671	70077	68940	65876	59989	501	843	2205	1520	1376	1954	2035	1378	927	2727	930	1842	1109	602	1308	1099	4353	1031	2065	1373	1469	1542	900	611
CCZ-1- P2A- mCherry	80798	72158	53428	81794	52008	56236	61740	63632	58320	64985	45263	47739	60988	77974	75241	50745	43582	58751	51670	49439	65631	57837	80638	54582	28045	33862	26947	34845	32815	26761	29985	32259	43012	50361	43012	53710	34174	52294	53454	39352	23704	55242	45446	31209	44279	44630	48860	50047
CCZ-1 (Y-A)	6537	16186	21240	17323	23742	24910	25131	18002	26685	24810	23164	20495	12167	13470	19868	15886	6849	8659	5093	6701	7340	7108	18141	7378	6505	13502	12372	13377	7871	8498	6878	4778	2667	8368	3615	3844	2019	2628	4987	9432	5152	12314	8353	10149	5304	10450	6084	2363
Fig2G'. Total intensity of mCherry
	Ctrl(RNAi)																								ccz-1 3'UTR(RNAi)
CCZ-1- P2A- mCherry	88970	69759	86962	65343	85670	81843	70262	71771	65489	80669	62801	62080	72491	88736	65840	64359	80825	78472	73290	79747	70066	83670	63231	64704	66698	62950	51874	64399	55821	66265	77252	46369	89467	87521	82663	59260	78758	78706	62801	84453	57736	77176	56709	72921	64767	67904	60956	87495
CCZ-1(Y-A)- P2A- mCherry	81915	61156	75537	70937	87225	71950	65494	65107	81555	76413	66744	89813	54872	64663	61821	73714	98341	67385	87323	85647	60607	76079	60277	83513	84005	82031	65506	57963	77955	55468	77180	53847	61249	54807	47250	62927	66463	85685	85100	66377	80312	64667	54010	74954	53224	83499	57594	75525
[truncated: 23 more columns]

## Sheet: Fig3
Fig3A'. Total intensity of Pcdf-2::gfp
ZnSO4 (μM)	Ctrl																														cdf-2(tm788)
0	2013	4655	3894	4884	3676	2703	3573	3180	2885	2845	2987	3669	3981	3967	3265	3733	2451	3809	2426	2019	4041	4968	4019	2792	2664	3757	4900	3908	2647	4973	5538	5272	7540	4616	5553	4926	5042	6560	7296	5794	5696	5243	5848	6009	6417	6255	5686	5588	4460
50	14190	12572	13488	15515	15507	14232	15059	14284	11859	13880	15684	15220	14775	11277	12238	14903	12014	13454	12653	11615	13472	14110	13956	12291	13358	13456	14864	12791	12161	10236	17867	17001	14848	16026	15518	17747	16232	16864	17112	17858	17494	14960	18474	18917	14562	14251	17041	15413	17943
100	27700	21892	25114	27070	23736	24563	26471	24345	27870	24236	20989	26264	19876	23525	24221	23662	24743	26744	23093	26198	24678	26699	21468	20096	20939	20109	25317	25777	25136	24167	22779	22832	22957	22097	22652	22871	20779	19818	19872	20072	20368	20663	21281	21320	21548	22954	23725	24505	25089
Fig3B'. Total intensity of FluoZin-3 with 0 μM ZnSO4
WT	11220	10480	16519	15116	13656	11211	10588	15778	12180	9024	13276	12239	14986	20178	9470	18029	12798	20561	17848	10244	12440	17586	13811	17601
glo-1(zu391)	234	448	262	676	185	705	348	302	331	418	353	460	283	297	353	617	367	486	193	261	177	753	233	517
glo-3(zu446)	418	791	587	459	613	839	1488	831	1099	711	929	1197	1568	971	1145	1151	811	833	593	643	865	754	679	827
cdf-2(tm788)	7711	7827	8351	7361	9396	7281	4042	8788	6902	5085	9048	7167	4314	5398	7029	6996	7076	5213	8256	7940	8205	4455	6382	5910
Fig3C'. Total intensity of FluoZin-3 with 200 μM ZnSO4
WT	57420	68083	65540	64860	88863	97474	92361	94870	58651	68037	70308	66430	56756	84584	74136	55751	87480	67474	85141	98830	112034	84087	119069	111471
glo-1(zu391)	292	798	131	657	597	781	307	279	748	471	524	281	380	731	693	393	370	246	736	181	435	211	433	184
glo-3(zu446)	431	306	960	308	1114	328	591	246	659	621	128	337	295	1451	1003	538	412	712	257	685	370	968	865	1000
cdf-2(tm788)	4996	5879	8042	8781	12916	5012	6432	4326	7270	6965	4533	5969	9711	7731	6762	7576	3171	4233	7684	4407	13849	4228	5896	6864
[truncated: 41 more columns]

## Sheet: Fig4
Fig4B'. Pearson's coefficient of SLC-30A5 with MANS and SEC-23
MANS	0.348	0.621	0.425	0.327	0.577	0.638	0.329	0.64	0.675	0.548	0.397	0.576	0.641	0.662	0.423	0.574	0.392	0.485
SEC-23	0.605	0.583	0.635	0.585	0.673	0.646	0.734	0.684	0.508	0.569	0.55	0.497	0.788	0.546	0.494	0.477	0.56	0.465
Fig4C'. Pearson's coefficient of TOC-1 with MANS and SEC-23
MANS	0.625	0.635	0.572	0.587	0.684	0.687	0.565	0.726	0.663	0.639	0.673	0.706	0.624	0.641	0.644	0.694	0.572	0.615
SEC-23	0.737	0.628	0.547	0.601	0.709	0.646	0.663	0.55	0.594	0.729	0.674	0.656	0.669	0.561	0.733	0.679	0.681	0.703
Fig4D'. Pearson's coefficient of TTM-1A with LAAT-1
TTM-1A-GFP; LAAT-1-mCherry	0.828	0.793	0.832	0.87	0.832	0.883	0.82	0.826	0.893	0.841	0.804	0.856	0.847	0.864	0.817	0.848	0.825	0.832
Fig4E'. Pearson's coefficient of SLC-30A9 with TOMM-20
SLC-30A9; TOMM-20	0.537	0.454	0.602	0.42	0.376	0.55	0.494	0.555	0.422	0.619	0.402	0.558	0.519	0.538	0.559	0.396	0.486	0.477
Fig4F'. Pearson's coefficient of K07G5.5 with TRAM
K07G5.5;TRAM	0.876	0.919	0.865	0.894	0.891	0.822	0.747	0.649	0.917	0.782	0.805	0.811	0.772	0.92	0.69	0.793	0.771	0.759
Fig4G'. Pearson's coefficient of R02F11.3 with Tubby-PH
R02F11.3;Tubby-PH	0.925	0.831	0.915	0.91	0.826	0.853	0.842	0.885	0.868	0.898	0.806	0.931	0.909	0.87	0.883	0.882	0.941	0.81
Fig4H'. Pearson's coefficient of F56C9.3 with Tubby-PH
F56C9.3;Tubby-PH	0.822	0.897	0.875	0.87	0.929	0.881	0.858	0.804	0.892	0.749	0.863	0.846	0.871	0.894	0.76	0.868	0.836	0.816
Fig4I'. Pearson's coefficient of F41C6.7 with Tubby-PH
F41C6.7;Tubby-PH	0.886	0.921	0.863	0.887	0.816	0.702	0.824	0.908	0.889	0.833	0.762	0.878	0.878	0.856	0.772	0.884	0.893	0.896
Fig4J'. Pearson's coefficient of PDB1.1 with LAAT-1
PDB1.1;LAAT-1	0.636	0.64	0.597	0.586	0.407	0.536	0.64	0.47	0.688	0.689	0.488	0.701	0.512	0.56	0.413	0.434	0.538	0.593
Fig4K'. Pearson's coefficient of SUR-7 with TRAM
SUR-7;TRAM	0.562	0.707	0.809	0.709	0.897	0.803	0.673	0.768	0.783	0.78	0.855	0.698	0.928	0.883	0.528	0.511	0.75	0.432

## Sheet: Fig5
Fig5B'. Pearson's coefficient of CDF-3 with CDF-2, Nile Red and CPL-1
CDF-2	0.78	0.725	0.568	0.672	0.657	0.715	0.672	0.686	0.658	0.705	0.627	0.625	0.614	0.596	0.779	0.657	0.56	0.621
Nile Red	0.209	0.264	0.133	0.192	0.247	0.355	0.356	0.201	0.185	0.247	0.163	0.31	0.215	0.279	0.153	0.163	0.241	0.323
CPL-1	0.061	0.098	0.091	0.193	0.041	0.117	0.08	0.117	0.211	0.097	0.039	0.064	0.154	0.103	0.026	0.036	0.061	0.078
Fig5C'. Pearson's coefficient of CDF-4 with CDF-2, Nile Red and CPL-1
CDF-2	0.682	0.616	0.529	0.54	0.585	0.573	0.669	0.708	0.641	0.701	0.615	0.446	0.663	0.594	0.773	0.574	0.735	0.517
Nile Red	0.363	0.04	0.111	0.257	0.232	0.197	0.258	0.288	0.357	0.137	0.183	0.243	0.284	0.255	0.26	0.25	0.219	0.262
CPL-1	0.237	0.218	0.161	0.255	0.238	0.138	0.238	0.193	0.175	0.144	0.014	0.102	0.116	0.204	0.246	0.127	0.158	0.152
Fig5D'. Pearson's coefficient of CDF-3 with LAAT-1 in different genomic background
WT	0.06	0.019	0.118	0.003	-0.018	-0.027	0.114	-0.009	0.037	0.052	-0.021	0.014	0.022	0.008	0.029	0.03	0.035	0.013
glo-1(zu391)	0.712	0.441	0.621	0.669	0.473	0.648	0.569	0.691	0.596	0.659	0.467	0.718	0.629	0.486	0.567	0.73	0.758	0.7
glo-3(zu446)	0.45	0.348	0.413	0.566	0.455	0.48	0.279	0.398	0.298	0.531	0.393	0.544	0.433	0.382	0.506	0.374	0.353	0.495
pgp-2(kx48)	0.119	0.422	0.155	0.216	0.308	0.17	0.091	0.141	0.1	0.093	0.084	0.161	0.322	0.223	0.235	0.275	0.166	0.064
Fig5E'. Pearson's coefficient of CDF-4 with LAAT-1 in different genomic background
WT	0.118	0.12	0.108	0.155	0.253	0.088	0.221	0.187	0.254	0.179	0.141	0.175	0.121	0.065	0.217	0.146	0.197	0.233
glo-1(zu391)	0.541	0.517	0.708	0.655	0.494	0.588	0.671	0.541	0.675	0.516	0.576	0.502	0.634	0.556	0.526	0.627	0.659	0.536
glo-3(zu446)	0.508	0.271	0.358	0.67	0.496	0.391	0.627	0.54	0.47	0.369	0.422	0.465	0.349	0.548	0.517	0.343	0.238	0.595
pgp-2(kx48)	0.27	0.269	0.257	0.308	0.293	0.258	0.233	0.198	0.209	0.283	0.351	0.412	0.419	0.316	0.359	0.317	0.362	0.264

## Sheet: Fig6
Fig6B'. Total intensity of Pcdf-2::gfp
ZnSO4 (μM)	Ctrl																														cdf-3(ycx225)
0	2404	1929	1941	1980	2128	1938	2714	2105	2447	2966	1711	2583	2097	2138	2022	2297	1940	1408	2011	1162	2147	1724	1780	1835	2548	2674	1779	2475	2495	2604	2821	4438	4713	3428	3059	2972	2958	3535	3835	3851	3572	3058	2924	3554	3957	3953	4675	3891	3969
50	10638	10625	10939	9788	10249	10407	10595	10566	10704	10762	9774	11663	10856	9893	10724	11788	10349	10799	10490	9953	11600	10034	12325	10959	10249	11827	10389	9511	10065	10855	13212	10958	12761	12068	11782	14578	12354	11998	11270	13096	12983	14180	13105	11714	12677	12380	12404	10987	10037
100	19221	18662	19779	19901	18731	18013	19857	17796	18913	22336	18107	20534	20763	19500	16481	19300	19614	20316	19642	18941	18391	18504	19361	19513	20286	17919	19136	20604	18900	17810	17671	22340	20246	18420	18961	17177	19913	19782	20410	17587	18850	16558	20814	20997	18772	20365	20903	18579	18721
Fig6C'. Total intensity of FluoZin-3 with 0 μM ZnSO4
WT	15492	16097	15056	22006	17835	16336	17014	16793	14135	19499	23812	18341	14222	19508	16877	18553	17420	20752	14569	16583	12880	17728	12319	14954
cdf-3(ycx225)	12560	13506	14187	14425	10687	11156	12462	5281	7863	12312	16773	7306	5188	11926	8037	6729	10022	7159	10201	13510	8573	9879	8759	10683
cdf-2(tm788)	11343	7226	8959	10279	5786	8942	5637	10340	6574	9950	6689	7666	7492	7365	6731	10145	6498	5979	12799	13950	8738	4797	7740	10467
cdf-2(tm788);cdf-3(ycx225)	6878	6235	6368	10878	12022	7535	3847	6220	3533	8388	4456	3893	3498	7492	3694	7016	9387	5003	4049	3814	2950	8522	7330	7490
Fig6D'. Total intensity of FluoZin-3 with 200 μM ZnSO4
WT	58016	49456	52235	53368	43950	47850	54666	42911	44498	45814	44533	44694	46847	60490	49049	50003	48893	63535	61490	56878	59330	51689	52220	59423
cdf-3(ycx225)	22366	33844	21608	22996	34197	32065	26857	20830	25250	27523	19635	19539	21959	25699	37028	25223	33750	25317	36355	22086	24147	20447	28341	25162
cdf-2(tm788)	14270	12091	12306	16819	13102	13936	18906	14754	21594	13690	12573	18653	17134	14692	17557	17003	19377	13486	15157	14440	23475	15606	15143	18138
cdf-2(tm788);cdf-3(ycx225)	12642	9715	16097	13064	12736	14039	11607	9968	17420	15818	12859	11560	18240	13773	9382	12141	13310	10446	8494	10238	15560	12850	8856	9172
Fig6E. Length of worms
ZnSO4 (μM)	WT			cdf-3(ycx225)			cdf-2(tm788)			cdf-2(tm788);cdf-3(ycx225)			glo-1(zu391)
0	1181.04	1193.46	1192.86	1175.59	1197.36	1159.33	1113.89	1093.39	1073.95	1039.27	1043.66	1017.34	1003.23	994.125	992.265
50	1194.17	1170.16	1195.64	1161.22	1137.57	1138.28	1032.98	1017.49	1039.29	907.099	884.986	864.36	726.383	697.243	694.837
100	698.668	701.062	722.265	632.415	645.286	627.488	454.298	449.62	452.061	338.904	328.841	334.602	251.611	271.464	256.954
200	383.128	385.552	380.663	336.664	341.153	345.425	276.164	252.111	247.023	249.426	245.451	271.942	218.381	211.162	212.939
Fig6E. Length of worms (normalized)
ZnSO4 (μM)	WT			cdf-3(ycx225)			cdf-2(tm788)			cdf-2(tm788);cdf-3(ycx225)			glo-1(zu391)
0	0.993205	1.00365	1.00314	0.998441	1.01693	0.984633	1.01842	0.999677	0.981904	1.00566	1.00991	0.984433	1.00671	0.997578	0.995711
50	1.00425	0.984055	1.00548	0.986241	0.966148	0.966755	0.944443	0.930277	0.950211	0.877761	0.856363	0.836404	0.728906	0.699665	0.69725
100	0.587551	0.589564	0.607395	0.537117	0.548048	0.532932	0.41536	0.411083	0.413314	0.327943	0.318205	0.32378	0.252485	0.272407	0.257847
200	0.322194	0.324233	0.320122	0.285933	0.289745	0.293373	0.252494	0.230503	0.225851	0.241358	0.237512	0.263147	0.219139	0.211896	0.213678
	50 μM ZnSO4	Mean Diff.	Significant?	P value		100 μM ZnSO4	Mean Diff.	Significant?	P value		200 μM ZnSO4	Mean Diff.	Significant?	P value
	WT vs cdf-3(ycx225)	0.02488	ns	0.0862		WT vs cdf-3(ycx225)	0.05547	****	<0.0001		WT vs cdf-3(ycx225)	0.0325	*	0.012
	WT vs cdf-2(tm788)	0.05629	****	<0.0001		WT vs cdf-2(tm788)	0.1816	****	<0.0001		WT vs cdf-2(tm788)	0.0859	****	<0.0001
	WT vs cdf-2(tm788);cdf-3(ycx225)	0.1411	****	<0.0001		WT vs cdf-2(tm788);cdf-3(ycx225)	0.2715	****	<0.0001		WT vs cdf-2(tm788);cdf-3(ycx225)	0.07484	****	<0.0001
	WT vs glo-1(zu391)	0.2893	****	<0.0001		WT vs glo-1(zu391)	0.3339	****	<0.0001		WT vs glo-1(zu391)	0.1073	****	<0.0001
	cdf-3(ycx225) vs cdf-2(tm788)	0.0314	*	0.0163		cdf-3(ycx225) vs cdf-2(tm788)	0.1261	****	<0.0001		cdf-3(ycx225) vs cdf-2(tm788)	0.0534	****	<0.0001
	cdf-3(ycx225) vs cdf-2(tm788);cdf-3(ycx225)	0.1162	****	<0.0001		cdf-3(ycx225) vs cdf-2(tm788);cdf-3(ycx225)	0.2161	****	<0.0001		cdf-3(ycx225) vs cdf-2(tm788);cdf-3(ycx225)	0.04234	***	0.0006
	cdf-2(tm788) vs cdf-2(tm788);cdf-3(ycx225)	0.0848	****	<0.0001		cdf-2(tm788) vs cdf-2(tm788);cdf-3(ycx225)	0.08994	****	<0.0001		cdf-2(tm788) vs cdf-2(tm788);cdf-3(ycx225)	-0.01106	ns	0.772
	cdf-2(tm788);cdf-3(ycx225) vs glo-1(zu391)	0.1482	****	<0.0001		cdf-2(tm788);cdf-3(ycx225) vs glo-1(zu391)	0.0624	****	<0.0001		cdf-2(tm788);cdf-3(ycx225) vs glo-1(zu391)	0.03243	*	0.0122
[truncated: 71 more columns]

## Sheet: Fig7
Fig7A'. Total intensity of CDF-3-mNGKI
50μM TPEN	20975	24103	33470	17859	35952	16627	21000	20055	26619	24768	18418	22317	29883	35584	30021	22487	22366	29931	23055	33804	31531	28163	26760	27928
0μM ZnSO4	20809	25995	18615	31707	39620	19635	33868	22535	37108	31780	22116	23441	34539	26262	29876	30424	21059	20642	18010	30043	24121	33567	25039	29233
100μM ZnSO4	20971	12711	12277	18645	18969	17719	12019	12182	14860	11919	13052	17687	13725	15932	14186	19811	10920	19518	12460	21171	16500	22955	14484	14781
200μM ZnSO4	14870	16966	6455	14151	6257	9058	12751	4732	4895	9084	10160	10575	8897	15476	7626	12336	10524	5999	11444	6028	9701	9321	4442	8534
Fig7B'. Relative protein experssion level
50 μM TPEN	0.839199	0.839748	1.01668
0 μM ZnSO4	1	1	1
100 μM ZnSO4	0.621634	0.560105	0.618879
200 μM ZnSO4	0.411791	0.438962	0.29281
Fig7C'. Total intensity of CDF-3-GFP
ZnSO4 (μM)
0	30476	28085	24661	31612	40757	47691	54362	42437	31996	46240	25036	55935	51947	26687	31486	58945	43343	41381	31883	54441	52135	34221	37820	32408	56813	48715
200	33068	47195	27638	37749	42644	37732	30832	59457	23470	60924	30623	31705	46523	25991	28692	35490	27829	52905	46161	24220	45899	41030	27182	26362	35771	41459
Fig7D. Relative expression of cdf-3 mRNA
ZnSO4 (μM)
0	0.974158	0.951398	1.07897
100	0.411348	0.381952	0.399695
200	0.256615	0.201381	0.219197
Fig7E'. Ratio of CDF-3:CDF-2
ZnSO4 (μM)
0	2.17379	3.508	2.33859	2.63136	2.45011	2.96348	2.48177	3.52339	2.16417	2.52509	1.76423	2.91373	3.48299	1.9527	3.27944	3.05884	2.82059	2.73852	2.69703	2.92512	3.30214	2.22126	3.69058	3.41323	3.48464	2.80891
200	0.498331	0.820545	0.439915	0.819007	0.618111	0.871866	0.60641	0.510177	0.834271	0.765507	0.883223	0.514932	0.472841	0.414	0.769616	0.606692	0.588811	0.895091	0.68415	0.54008	0.547208	0.451675	0.658576	0.907368	0.452402	0.387406
Fig7F'. Total intensity of CDF-2, CDF-3 and CDF-4
ZnSO4 (μM)	CDF-2-mNGKI																								CDF-3-mNGKI																								CDF-4-mNGKI
0	16151	22938	20543	13461	12154	14552	19359	28690	14815	17019	34795	26073	11823	23419	12278	20070	25078	19951	14839	16957	18214	21730	22643	18647	17292	19245	24594	18972	14016	29400	24921	20433	16082	23550	10818	14479	13288	12274	22603	13526	19497	23852	18891	22703	30273	29466	20581	29656	1807
200	137187	99363	91754	74572	115639	67752	89429	82017	84818	98113	106876	63546	107847	79428	163582	83724	129121	78994	61253	73764	70540	157146	84290	92224	7883	4942	8375	4690	7253	6599	5481	6934	5056	7694	6305	6210	6335	8664	6378	7820	5689	5513	6347	6198	7160	7962	5885	7190	8729
[truncated: 23 more columns]

## Sheet: FigS1
FigS1B'. Average diameter
ZnSO4 (μM)	WT																								glo-1(RNAi)																								rab-7(ycx229)
0	1.44036	1.45004	1.46669	1.48383	1.52645	1.58062	1.606	1.6214	1.6577	1.68826	1.7058	1.716	1.742	1.77457	1.77629	1.78	1.79083	1.79339	1.81878	1.859	1.893	1.9442	2.05123	2.13779	1.47214	1.52132	1.53789	1.54537	1.55989	1.578	1.58838	1.61667	1.66314	1.68168	1.68942	1.716	1.73077	1.76432	1.7778	1.82533	1.83289	1.86329	1.8885	1.90967	1.90978	1.97781	2.08679	2.2205	0.732571
200	2.07264	2.18791	1.86781	1.87412	1.91726	1.93078	2.087	2.11018	2.12027	2.12142	2.20027	2.23164	2.23181	2.3025	2.33091	2.38123	2.401	2.5243	2.59386	2.68075	2.83646	2.34256	2.41538	2.75543	1.87067	1.87368	1.91	1.92857	1.96513	1.9676	1.98388	2.0479	2.15138	2.15518	2.25497	2.25452	2.2845	2.34243	2.38388	2.39474	2.40909	2.42109	2.40921	2.54739	2.7085	2.3775	2.4345	2.49394	0.988615
FigS1B'. Number
ZnSO4 (μM)	WT																								glo-1(RNAi)																								rab-7(ycx229)
0	12	18	12	11	15	15	15	15	12	14	11	12	14	13	9	15	17	16	13	11	17	12	10	14	9	10	7	9	8	7	8	9	9	10	7	9	8	10	8	7	11	12	8	11	4	9	10	6	42
200	18	28	24	23	28	29	25	20	21	16	21	21	26	19	31	20	23	17	22	23	32	24	17	25	11	15	12	7	11	13	6	13	9	14	9	8	12	12	11	15	14	13	9	9	11	10	10	8	54
[truncated: 47 more columns]

## Sheet: FigS2
FigS2A'. Total intensity of Pvha-6::gfp
ZnSO4 (μM)
0	177649	268059	266208	230058	219885	199321	272330	204361	218092	277284	291823	237332	290345	285024	186045	201343	224133	284684	265372	277495	201537	162380	283684	245030
50	267533	206261	283350	252667	259263	216265	204441	210886	181320	171542	183651	175812	205333	253091	247790	278512	185286	248903	184684	202359	208398	206807	207644	201709
100	196863	265989	214677	154148	241358	203799	258528	219695	293209	209564	227246	229084	191737	157158	257020	219762	239145	178906	176313	229394	222061	180613	277262	196559
150	197134	229189	299479	255371	218570	271316	282634	188835	182242	150217	233103	261532	221046	176058	272654	159992	238203	207639	304511	163087	249672	264247	150508	209254
200	231230	228197	181299	195877	243278	174766	243278	252847	167734	258263	250543	155344	250847	294241	200099	213215	241788	230492	181299	269329	273635	261262	153172	234494
FigS2B'. Total intensity of GLO-1-GFP
Ctrl(RNAi)	24527	62042	54316	43430	59194	27021	81763	52115	56612	35654	67607	82532	70071	69069	63829	60735	67809	51129	35043	76299	32632	45326	60916	73180
glo-3(RNAi)	11804	18988	12078	4204	2065	13607	5267	5404	12263	9163	7490	1989	4225	9589	5412	4445	10286	2001	19245	9859	3217	20321	14375	1926
ccz-1(RNAi)	2542	19596	7541	4979	7246	4535	10873	4905	6792	15532	3394	8311	9011	4475	5497	14710	5082	15779	10932	4232	4628	7566	4739	3203
FigS2C'. Total intensity of GFP-GLO-1
Ctrl(RNAi)	191033	156691	135241	121986	100819	138949	97846	99860	147107	101640	128693	140813	161048	128168	182936	120192	203903	151737	143405	117377	113609	86005	131591	144783
glo-3(RNAi)	20497	14976	27063	13032	3089	9560	16645	891	1063	2602	1100	15949	7939	7174	10057	9847	4239	10682	1673	1374	24488	18725	7032	12393
ccz-1(RNAi)	11399	1617	5663	10345	13135	9544	1765	4662	4977	12081	7156	1357	3897	22256	12494	13518	3803	2411	1282	6696	4671	29837	1551	13506
FigS2E'. Total intensity of GFP-GLO-1SC
Ctrl	29371	28746	29217	22994	15254	30332	16686	25884	16134	17504	22794	19547	22496	20845	27116	26453	24381	24868	19843	21893	29128	30661	21241	26498
CCZ-1	22597	30100	25732	26671	23187	23037	25071	23132	22108	29327	24760	26215	23455	23744	20203	20073	26009	24580	20697	17442	24063	28218	24937	26337
CCZ-1(Y54E)	30361	29260	27964	30753	28717	26784	29942	18367	29987	29903	30382	28599	24654	22400	22562	23859	23908	30855	25211	27051	25271	25762	28530	26263
CCZ-1(Y139E)	25681	22311	24585	22858	27396	28451	29160	29935	24321	24518	28754	27408	26654	27562	25415	30443	26125	28442	27815	26323	25462	30787	27010	22612
CCZ-1(Y154E)	26442	29751	27815	28068	28051	30252	29035	28171	30411	27860	24751	24654	25441	24955	23433	24462	27881	30385	26418	27727	24048	28172	26991	25279
CCZ-1(Y217E)	23019	25385	26576	26605	22809	23311	24244	25830	23752	25673	29237	27463	24028	23773	24464	26191	27695	24324	31463	29289	29811	27071	28977	28474
CCZ-1(Y247E)	28635	30181	28338	24524	24554	25064	30612	23999	28188	24017	27197	28251	30647	25441	22767	28857	24524	27169	28279	26264	24360	21605	17591	19311
CCZ-1(Y326E)	39003	51886	39234	40749	40620	39632	52330	42178	52783	57873	60395	53927	81246	56254	67898	73515	43095	51866	57552	66821	39047	60870	58866	46783
CCZ-1(Y415E)	22506	21811	23170	21954	20322	23475	25991	25413	24730	23833	31442	25421	22428	23582	19259	29212	29640	26279	24737	29638	23459	19003	23668	22752
CCZ-1(Y503E)	24518	27827	22057	24537	24454	27634	22948	25759	27970	31367	27109	28031	23757	26986	28036	26387	22257	23409	28596	21165	22557	25541	26631	23682

## Sheet: FigS4
FigS4A'. Line scan profiles of CDF-3-mNGKI
Pharynx
Distance (μm)	0	0.203878	0.408367	0.612245	0.816122	1.02061	1.22449	1.42837	1.63286	1.83674	2.04061	2.2451	2.44898	2.65286	2.85735	3.06122	3.2651	3.46959	3.67347	3.87735	4.08184	4.28571	4.48959	4.69408	4.89796	5.10184	5.30633	5.5102	5.71408	5.91857	6.12245	6.32633	6.53082	6.73469	6.93857	7.14306	7.34694	7.55082	7.75531	7.95918	8.16306	8.36755	8.57143	8.77531	8.9798	9.18367	9.38755	9.59204	9.79592
Gray Scale	3.33333	2.56636	2.57407	2.84257	2.52346	2.42901	2.64449	2.6674	3.17524	3.21685	2.83939	2.30134	2.79243	2.90436	3.32985	2.67155	2.64721	2.66667	2.63296	2.49023	2.66667	2.66953	3.22895	3.23639	2.7279	2.63354	2.95493	2.70917	2.69608	2.74002	2.64506	2.5403	2.78753	3.09598	2.91588	2.66667	2.57333	2.34012	2.59588	2.66667	2.8642	3.23086	2.66498	2.65005	2.61456	2.66667	2.66667	2.66667	2.6344
Intestine
Distance (μm)	0	0.203878	0.408367	0.612245	0.816122	1.02061	1.22449	1.42837	1.63286	1.83674	2.04061	2.2451	2.44898	2.65286	2.85735	3.06122	3.2651	3.46959	3.67347	3.87735	4.08184	4.28571	4.48959	4.69408	4.89796	5.10184	5.30633	5.5102	5.71408	5.91857	6.12245	6.32633	6.53082	6.73469	6.93857	7.14306	7.34694	7.55082	7.75531	7.95918	8.16306	8.36755	8.57143	8.77531	8.9798	9.18367	9.38755	9.59204	9.79592
Gray Scale	5.6667	5.6667	5.6667	5.2555	4.9062	5.7916	5.3853	4.3351	4.4716	5.5219	5.6667	5.297	4.6514	5.2894	5.6617	4.5185	5.1705	5.4204	5.7678	6.196	5.9973	5.8932	5.6667	5.6667	5.2673	4.9539	5.2798	5.4667	4.82	4.6343	5.1739	5.1612	5.9688	7.0521	5.8511	6.698	6.7911	7.3198	6.8605	7.7722	7.6091	7.226	6.1172	5.6128	4.9062	5.1574	5.3163	5.2808	6.9202
Hypodermis
Distance (μm)	0	0.203878	0.408367	0.612245	0.816122	1.02061	1.22449	1.42837	1.63286	1.83674	2.04061	2.2451	2.44898	2.65286	2.85735	3.06122	3.2651	3.46959	3.67347	3.87735	4.08184	4.28571	4.48959	4.69408	4.89796	5.10184	5.30633	5.5102	5.71408	5.91857	6.12245	6.32633	6.53082	6.73469	6.93857	7.14306	7.34694	7.55082	7.75531	7.95918	8.16306	8.36755	8.57143	8.77531	8.9798	9.18367	9.38755	9.59204	9.79592
Gray Scale	4.33333	4.33333	4.29505	3.64076	3.60977	3.27172	3.33333	3.33406	3.89644	4.2588	3.93839	3.46986	4.45909	4.3757	3.45589	3.57305	3.33333	3.77097	3.94556	4.12726	4.19616	4.48005	3.43129	3.6197	3.64708	4.07882	3.5639	3.65333	4.81525	3.98478	4.50412	5.17356	4.38987	4.68059	5.06701	4.99483	4.24593	3.03644	3.20696	3.25637	4.66118	4.72607	3.33671	3.3283	4.05926	4.20139	4.11116	4.58634	5.62914
Gonad
Distance (μm)	0	0.203878	0.408367	0.612245	0.816122	1.02061	1.22449	1.42837	1.63286	1.83674	2.04061	2.2451	2.44898	2.65286	2.85735	3.06122	3.2651	3.46959	3.67347	3.87735	4.08184	4.28571	4.48959	4.69408	4.89796	5.10184	5.30633	5.5102	5.71408	5.91857	6.12245	6.32633	6.53082	6.73469	6.93857	7.14306	7.34694	7.55082	7.75531	7.95918	8.16306	8.36755	8.57143	8.77531	8.9798	9.18367	9.38755	9.59204	9.79592
Gray Scale	2.66667	3.23827	2.63212	2.65181	2.52097	2.88109	2.38897	3.06027	2.72106	2.51685	2.97497	2.8652	3.14074	2.6179	2.51717	2.6929	2.57284	2.77403	2.55593	2.65586	2.63009	2.59116	2.58463	2.92711	3.2135	2.73291	2.66667	2.66667	2.90595	2.4931	2.86831	2.69417	2.78753	3.01201	2.50856	2.66667	2.53185	3.53216	2.75599	3.06423	3.36168	2.66505	2.49123	3.20185	3.0573	2.65509	2.96049	3.12371	2.53646
Vulve
Distance (μm)	0	0.203878	0.408367	0.612245	0.816122	1.02061	1.22449	1.42837	1.63286	1.83674	2.04061	2.2451	2.44898	2.65286	2.85735	3.06122	3.2651	3.46959	3.67347	3.87735	4.08184	4.28571	4.48959	4.69408	4.89796	5.10184	5.30633	5.5102	5.71408	5.91857	6.12245	6.32633	6.53082	6.73469	6.93857	7.14306	7.34694	7.55082	7.75531	7.95918	8.16306	8.36755	8.57143	8.77531	8.9798	9.18367	9.38755	9.59204	9.79592
Gray Scale	3.33333	2.96488	2.99519	3.33333	3.19531	2.60743	3.75405	4.03057	3.49086	4.51298	3.62199	3.49771	3.99385	4.23606	3.70034	3.49594	3.79474	3.29127	3.38193	3.45594	3.01031	3.62297	4.431	3.52361	3.73485	3.86127	4.39237	3.99385	3.31434	3.4895	4.20243	4.05969	3.21375	3.14935	2.79449	4.1924	3.3512	2.78183	3.13775	3.21888	3.11914	4.05612	4.27608	3.86283	3.29622	3.30241	4.17573	4.01365	2.88437
Anus
Distance (μm)	0	0.203878	0.408367	0.612245	0.816122	1.02061	1.22449	1.42837	1.63286	1.83674	2.04061	2.2451	2.44898	2.65286	2.85735	3.06122	3.2651	3.46959	3.67347	3.87735	4.08184	4.28571	4.48959	4.69408	4.89796	5.10184	5.30633	5.5102	5.71408	5.91857	6.12245	6.32633	6.53082	6.73469	6.93857	7.14306	7.34694	7.55082	7.75531	7.95918	8.16306	8.36755	8.57143	8.77531	8.9798	9.18367	9.38755	9.59204	9.79592
Gray Scale	2.66667	2.50309	3.13578	2.71022	2.95309	3.30853	2.79984	2.939	2.72607	2.78315	2.53692	2.50651	2.42963	2.66667	2.66869	2.84208	3.04633	2.74572	2.82222	3.01955	2.88706	2.81767	2.69272	2.76361	2.47407	2.47839	2.86173	3.23333	3.14882	3.32956	2.59774	2.74183	2.47901	2.66667	2.54206	2.67255	3.55556	3.03082	2.70863	2.77534	3.33333	3.30669	3.32996	3.29506	3.0212	2.9537	2.88899	2.84372	2.92428
FigS4B'. Line scan profiles of CDF-4-mNGKI
Pharynx
Distance (μm)	0	0.203878	0.408367	0.612245	0.816122	1.02061	1.22449	1.42837	1.63286	1.83674	2.04061	2.2451	2.44898	2.65286	2.85735	3.06122	3.2651	3.46959	3.67347	3.87735	4.08184	4.28571	4.48959	4.69408	4.89796	5.10184	5.30633	5.5102	5.71408	5.91857	6.12245	6.32633	6.53082	6.73469	6.93857	7.14306	7.34694	7.55082	7.75531	7.95918	8.16306	8.36755	8.57143	8.77531	8.9798	9.18367	9.38755	9.59204	9.79592
Gray Scale	2.66667	2.57947	2.81587	2.92762	2.70159	2.24868	2.95048	2.70963	2.40317	2.71048	2.67725	2.96508	2.82286	2.59979	2.91111	3	2.7619	2.81143	3.06476	2.90476	2.70899	2.82667	2.7272	2.65905	2.39429	2.75661	2.84444	2.9981	2.81926	3.32762	3.66667	2.94878	2.79026	2.75048	2.89206	3	2.95619	2.58921	2.76677	2.66476	2.55556	2.86116	2.96	3.08063	3.31471	2.95238	2.70561	2.71577	3.05333
Intestine
Distance (μm)	0	0.203878	0.408367	0.612245	0.816122	1.02061	1.22449	1.42837	1.63286	1.83674	2.04061	2.2451	2.44898	2.65286	2.85735	3.06122	3.2651	3.46959	3.67347	3.87735	4.08184	4.28571	4.48959	4.69408	4.89796	5.10184	5.30633	5.5102	5.71408	5.91857	6.12245	6.32633	6.53082	6.73469	6.93857	7.14306	7.34694	7.55082	7.75531	7.95918	8.16306	8.36755	8.57143	8.77531	8.9798	9.18367	9.38755	9.59204	9.79592
Gray Scale	0	0	0	0	0	0	0	0	0	0	0.8825	0.045	0	0	0.4604	0.0291	0	0.1578	0.8567	0.9575	0.85	0.078	0	0	0	0	0	0	0	0.7545	0.1163	0	0	0	0.5436	0.7625	0.1566	0	0.0689	0.0375	0	0	0	0	0	0	0	0	0
Hypodermis
Distance (μm)	0	0.203878	0.408367	0.612245	0.816122	1.02061	1.22449	1.42837	1.63286	1.83674	2.04061	2.2451	2.44898	2.65286	2.85735	3.06122	3.2651	3.46959	3.67347	3.87735	4.08184	4.28571	4.48959	4.69408	4.89796	5.10184	5.30633	5.5102	5.71408	5.91857	6.12245	6.32633	6.53082	6.73469	6.93857	7.14306	7.34694	7.55082	7.75531	7.95918	8.16306	8.36755	8.57143	8.77531	8.9798	9.18367	9.38755	9.59204	9.79592
Gray Scale	0	0	0	0	0	0	0	0	0	0	0	0	0	0	0	0	0	0	0.01972	0	0	0.51985	0.05995	0	0	0	0	0	0	0.25151	0.03875	0	0	0	0	0	0	0	0.00538	0	0	0	0	0	0	0	0	0	0
Gonad
Distance (μm)	0	0.203878	0.408367	0.612245	0.816122	1.02061	1.22449	1.42837	1.63286	1.83674	2.04061	2.2451	2.44898	2.65286	2.85735	3.06122	3.2651	3.46959	3.67347	3.87735	4.08184	4.28571	4.48959	4.69408	4.89796	5.10184	5.30633	5.5102	5.71408	5.91857	6.12245	6.32633	6.53082	6.73469	6.93857	7.14306	7.34694	7.55082	7.75531	7.95918	8.16306	8.36755	8.57143	8.77531	8.9798	9.18367	9.38755	9.59204	9.79592
Gray Scale	1.33333	1.0728	1.26048	1.33172	1.19287	1.15417	1.32688	1.33333	1.01333	1.31833	1.33208	1.27585	1.0142	1	1	1.18885	1.0192	1	1.01972	1.29019	1.32833	1.55485	1.27652	1.48684	1.86053	2.11198	1.50502	1.0775	1.28807	1.33333	1.39708	1.44487	1.05973	1.55667	1.48545	1.28188	1.32553	1.59889	1.14423	1.11582	1.30667	1.22535	1.16957	1.46917	1.45707	1.34552	1.33333	1.32406	1.74613
Vulve
Distance (μm)	0	0.203878	0.408367	0.612245	0.816122	1.02061	1.22449	1.42837	1.63286	1.83674	2.04061	2.2451	2.44898	2.65286	2.85735	3.06122	3.2651	3.46959	3.67347	3.87735	4.08184	4.28571	4.48959	4.69408	4.89796	5.10184	5.30633	5.5102	5.71408	5.91857	6.12245	6.32633	6.53082	6.73469	6.93857	7.14306	7.34694	7.55082	7.75531	7.95918	8.16306	8.36755	8.57143	8.77531	8.9798	9.18367	9.38755	9.59204	9.79592
Gray Scale	0.33333	0.20028	0.33922	0.33333	0.39549	0.4693	0.27544	0.09912	0.33684	0.53685	0.45799	0.22632	0.05614	0.32807	0.16222	0.54825	0.58471	0.72669	0.42109	0.92	0.54109	0.63808	0.51296	0.4753	0.29906	0.28624	0.57368	0.26846	0.45562	0.71139	0.09464	0.22936	0.30877	0.4795	0.39976	0.33333	0.34028	0.43417	0.26667	0.00586	0.04709	0.05904	0.18362	0.08509	0.0653	0.10561	1.19535	1.57368	0.5566
Anus
Distance (μm)	0	0.203878	0.408367	0.612245	0.816122	1.02061	1.22449	1.42837	1.63286	1.83674	2.04061	2.2451	2.44898	2.65286	2.85735	3.06122	3.2651	3.46959	3.67347	3.87735	4.08184	4.28571	4.48959	4.69408	4.89796	5.10184	5.30633	5.5102	5.71408	5.91857	6.12245	6.32633	6.53082	6.73469	6.93857	7.14306	7.34694	7.55082	7.75531	7.95918	8.16306	8.36755	8.57143	8.77531	8.9798	9.18367	9.38755	9.59204	9.79592
Gray Scale	1.66667	1.66667	1.54807	1.65356	1.46192	1.4033	1.65463	1.7385	2.1532	1.68154	1.66667	1.55856	1.36036	1.61261	1.66667	1.66667	1.66667	1.66667	1.66667	1.58012	1.66667	1.66667	1.58486	1.34398	1.57883	1.66667	1.66501	1.57352	1.59528	1.68546	1.37229	1.49353	1.44027	1.65766	1.64674	1.95035	1.90466	1.66667	1.45594	1.41262	1.41059	1.40848	1.82954	1.92556	1.64256	1.66667	1.6494	1.56325	1.58311
FigS4C'. Average diameter of CDF-3
Ctrl	1.61444	1.04785	1.73066	1.43122	1.82877	1.93494	1.86676	1.62444	3.09277	1.12089	1.57035	1.32816	1.70552	1.48189	1.39556	1.32544	1.804	2.09571	1.08665	1.02176	1.1273	1.68962	3.42211	2.88063	2.36677	1.92	2.40674	2.48403	2.40973	2.37966	2.52357	2.31603	1.62444	1.45986	1.62111	1.63768	1.5012	1.57835	2.46658	1.81593	2.65089	2.70067	2.249	2.47823	1.86097	3.12231	2.52286	2.34307	2.4956
glo-1(zu391)	1.86097	0.891964	1.42618	0.859069	0.678823	1.19549	1.28825	0.768375	0.768375	0.816088	1.06827	0.509117	1.40071	1.2015	1.08167	0.891964	0.684105	1.12089	0.833547	0.566039	1.07331	1.9981	1.54842	1.3813	1.2	0.59397	0.763675	0.865332	0.724983	1.7317	0.702282	0.732393	0.64622	0.768375	1.00578	1.18338	0.976729	0.891964	1.19549	0.742159	1.03576	1.45245	0.835703	1.15412	1.04785	1.02703	1.15412	0.468615	0.617738
glo-3(zu446)	0.91586	0.865332	1.23548	0.789177	1.03576	1.26143	1.02176	0.807217	0.48	0.742159	0.59397	1.5036	0.684105	0.509117	0.702282	0.602993	0.891964	0.468615	1.10309	1.32136	0.684105	0.782304	1.08167	0.590931	1.04785	0.782304	0.804984	0.67082	0.848528	0.51264	1.61555	1.21342	0.933381	0.948683	0.648999	0.833547	1.66817	1.06827	0.732393	0.684105	1.33222	1.4425	0.782304	0.617738	1.71919	0.891964	1.99449	0.566039	1.10145
pgp-2(kx48)	2.049	2.15741	1.3914	2.22854	1.61839	0.987927	1.10634	0.873613	1.15447	1.48862	1.82779	1.22442	1.55589	0.84	1.27122	1.23223	1.03228	1.39714	1.62431	1.07629	0.729932	2.29539	1.34104	1.03846	0.665733	1.0008	2.17366	1.34402	2.12941	1.76045	1.30108	1.85602	1.26491	0.610574	0.377359	0.71218	1.41534	1.01193	0.824621	2.00878	1.13842	1.18929	0.906863	1.52053	0.967471	0.788923	0.656049	0.923472	1.63267
FigS4D'. Average diameter of CDF-4
Ctrl	1.09179	1.6876	1.2	1.0032	1.30292	1.61245	1.32061	1.53935	1.55641	2.46966	0.98387	1.60449	2.09914	1.49933	1.12071	1.21655	1.28062	0.930376	1.85559	1.12071	1.43388	1.00955	1.24064	0.980612	0.96	1.76182	0.68	0.758947	1.56461	1.11427	1.25284	1.18929	1.2881	1.12285	1.88043	1.52	1.2912	0.690507	1.49345	1.7088	0.92	1.38101	1.48647	1.64195	1.75317	1.44941	1.10055	1.12925	1.7102
glo-1(zu391)	1.0032	1.08	1.01193	0.754718	0.936376	0.877268	0.555698	1.09179	1.35351	0.62482	0.8	0.641249	0.79196	0.751532	0.609262	1.54402	0.590593	0.6	1.15378	1.01193	0.69857	0.82365	0.481664	0.494773	0.815843	1.04307	0.64	0.850412	0.681175	0.452548	1.21852	0.758947	0.793977	0.737564	0.804984	1.57277	0.880909	1.21655	1.07629	0.565685	1.05603	1.05603	0.656049	0.987927	1.38159	1.39714	0.758947	0.768375	0.626099
glo-3(zu446)	1.242	0.716	1.045	0.569	0.577	0.578	0.409	0.817	0.848	0.476	0.926	0.769	0.865	0.838	0.794	1.366	0.556	0.6	1.054	0.58	0.699	0.745	0.669	0.547	1.128	1.14	0.774	0.696	1.093	0.456	0.922	0.801	0.706	0.923	0.619	1.065	0.762	0.509	0.623	0.888	0.815	0.988	0.96	0.821	1.036	0.865	0.626	0.409	0.547
pgp-2(kx48)	0.768375	0.848528	0.594643	0.620967	1.04	0.764199	1.08812	0.8	0.377359	0.987927	0.735391	0.69857	0.747262	1.12641	1.08812	0.544059	1.24258	0.690507	1.20067	1.05906	1.46479	0.824621	0.72	0.72	0.505964	0.906863	0.379473	0.898888	1.04307	0.32249	0.850412	0.533667	0.572713	0.64622	0.51225	0.651153	1.3914	0.662118	1.11571	1.03846	1.3121	0.751532	0.521536	1.56205	0.488262	0.60531	0.68352	0.968297	0.626099
[truncated: 359 more columns]

[truncated: 2 more sheets: FigS5, FigS6]
